# Supplementary material for: Antibacterial Activity of Extract, Fractions, and Compounds from Termitomyces clypeatus R. Heim (Lyophyllaceae) Against Multidrug-Resistant Bacteria Overexpressing Efflux Pumps
Source: Pharmaceuticals (Basel). 2026 May 7;19(5):737. doi: 10.3390/ph19050737 (PMC13209873; doi:10.3390/ph19050737)
Supplement: Supplementary file 1 [file pharmaceuticals-19-00737-s001.zip]

Archive with 1 entries (1 files):
- pharmaceuticals-4239623-supplementary.pdf
